# Supplementary material for: Distinct echinocandin responses of Candida albicans and Candida auris cell walls revealed by solid-state NMR
Source: Nat Commun. 2025 Jul 8;16:6295. doi: 10.1038/s41467-025-61678-1 (PMC12238410; doi:10.1038/s41467-025-61678-1)
Supplement: Supplementary file 4 — Source Data [file 41467_2025_61678_MOESM4_ESM.xlsx]

## Sheet: Fig 3a
	User: USER															User: USER
	Path: C:\Program Files (x86)\BMG\Omega\User\Data															Path: C:\Program Files (x86)\BMG\Omega\User\Data
	Test ID: 8444															Test ID: 8443
	Test Name: OD 600															Test Name: OD 600
	Date: 22.08.2024															Date: 22.08.2024
	Time: 14:02:19															Time: 13:59:31
	Absorbance			Absorbance values are displayed as OD												Absorbance			Absorbance values are displayed as OD
		caspofungin															caspofungin
		0	0.008	0.015	0.03	0.06	0.125	0.25	0.5	1	2	4	8				0	0.5	1	2	4	8	16	32	64	128	256	512
	SC1	0.61	0.632	0.599	0.576	0.525	0.39	0.115	0.124	0.117	0.124	0.121	0.145			I.3_1	0.58	0.537	0.523	0.46	0.47	0.482	0.394	0.351	0.243	0.126	0.106	0.225
	SC2	0.519	0.496	0.478	0.459	0.436	0.342	0.12	0.112	0.112	0.116	0.132	0.143			I.3_2	0.718	0.552	0.491	0.443	0.422	0.426	0.421	0.396	0.312	0.157	0.111	0.122
	SC3	0.531	0.503	0.473	0.447	0.427	0.233	0.111	0.115	0.11	0.119	0.122	0.134			I.3_3	0.614	0.608	0.553	0.496	0.467	0.459	0.471	0.436	0.344	0.177	0.111	0.118
		Blank corrected															Blank corrected
	SC1	0.489	0.511	0.478	0.455	0.404	0.269	-0.006	0.003	-0.004	0.003	0	0.024			I.3_1	0.459	0.416	0.402	0.339	0.349	0.361	0.273	0.23	0.122	0.005	-0.015	0.104
	SC2	0.398	0.375	0.357	0.338	0.315	0.221	-0.001	-0.009	-0.009	-0.005	0.011	0.022			I.3_2	0.597	0.431	0.37	0.322	0.301	0.305	0.3	0.275	0.191	0.036	-0.01	0.001
	SC3	0.41	0.382	0.352	0.326	0.306	0.112	-0.01	-0.006	-0.011	-0.002	0.001	0.013			I.3_3	0.493	0.487	0.432	0.375	0.346	0.338	0.35	0.315	0.223	0.056	-0.01	-0.003
																I.3_1	100	90.6318	87.5817	73.8562	76.0349	78.6492	59.4771	50.1089	26.5795	1.08932	-3.26797	22.658
	SC1	100	104.499	97.7505	93.047	82.6176	55.0102	-1.22699	0.613497	-0.817996	0.613497	0	4.90798			I.3_2	100	72.1943	61.9765	53.9363	50.4188	51.0888	50.2513	46.0637	31.9933	6.03015	-1.67504	0.167504
	SC2	100	94.2211	89.6985	84.9246	79.1457	55.5276	-0.251256	-2.26131	-2.26131	-1.25628	2.76382	5.52764			I.3_3	100	98.783	87.6268	76.0649	70.1826	68.5598	70.9939	63.8945	45.2333	11.359	-2.0284	-0.608519
	SC3	100	93.1707	85.8537	79.5122	74.6341	27.3171	-2.43902	-1.46341	-2.68293	-0.487805	0.243902	3.17073
																avg	100	87.203	79.0617	67.9525	65.5454	66.0993	60.2408	53.3557	34.602	6.1595	-2.3238	7.40565
	avg	100	97.2969	91.1009	85.828	78.7992	45.9516	-1.30576	-1.03707	-1.92074	-0.376863	1.00257	4.53545
	Ar386 1	100	95.2	97	96.4	98.6	97.2	85.1	75.3	65.2	61.6	71.2	68.3
	ar386 2	100	81.2	86.2	88.7	93.6	89.1	83.2	60.2	53.12	58.7	54.2	59.3
	ar386 3	100	71.5	78.8	78.9	87.8	80.4	82.4	56.1	50.6	56.4	50.3	58.3
	avg	100	82.6333	87.3333	88	91.1167	88.9	83.5667	63.8667	56.3067	58.9	58.5667	61.9667

## Sheet: Fig 3b
		SC5314		AR386				Klade1.3			AR386 apo vs drug
		apo	drug	apo	drug			apo	drug		t-Test: Two-Sample Assuming Unequal Variances
	cell 1	122.218	215.052	160.297	160.655		cell 1	60.403	91.161
		139.774	208.205	156.61	174.439			45.657	89.283			Variable 1	Variable 2
		142.706	184.861	155.043	156.186			49.809	111.626		Mean	158.379	161.842
		149.587	181.211	168.223	157.196			62.614	102.562		Variance	121.639	174.723
		140.828	198.268	166.987	154.47			68.351	91.667		Observations	100	61
		148.376	181.223	149.358	158.764			44.377	74.754		Hypothesized Mean Difference	0
		136.292	181.641	151.521	171.623			44.153	84.859		df	110
		158.562	167.889	177.299	149.482			51.639	90.255		t Stat	-1.71431
		128.01	149.649	165.563	156.186			70.069	90.653		P(T<=t) one-tail	0.0446436
		145.934	194.256	175.158	153.184			43.329	107.692		t Critical one-tail	1.65882
		127.315	168.25	152.154	136.613			44.316	121.624		P(T<=t) two-tail	0.0892872
		153.828	189.714	166.499	153.645			42.149	119.665		t Critical two-tail	1.98177
		148.686	192.754	169.274	138.595			42.127	81.902
		150.048	209.751	160.113	160.759			62.672	90.709
		149.601	164.916	166.054	170.869			80.816	89.799
		162.25	198.956	167.694	167.943		cell 2	91.438	107.781		Klade 1.3 apo vs drug
		154.02	188.751	162.315	156.984			74.026	136.333		t-Test: Two-Sample Assuming Unequal Variances
		141.195	195.258	157.692	145.142			86.632	88.833
		122.4	188.521	163.269	148.868			94.133	85.15			Variable 1	Variable 2
		136.4	182.594	163.269	171.732			115.478	71.606		Mean	69.5744	75.1862
	cell 2	145.199	191.021	152.838	172.047			73.413	101.315		Variance	305.686	303.904
		148.075	184.391	148.268	149.584			108.673	90.619		Observations	150	150
		136.518	182.361	152.349	160			56.497	83.547		Hypothesized Mean Difference	0
		143.446	195.164	165.171	188.598			71.344	97.487		df	298
		150.616	194.365	151.389	168.395			71.936	86.085		t Stat	-2.78374
		133.709	182.361	151.708	157.909			87.039	79.304		P(T<=t) one-tail	0.00285858
		145.199	185.712	150.82	168.979			91.839	96.454		t Critical one-tail	1.64998
		133.709	191.282	160.957	189.445			92.62	87.527		P(T<=t) two-tail	0.00571716
		133.867	184.902	145.597	163.651			112.806	79.367		t Critical two-tail	1.96796
		139.874	188.709	146.517	162.329			107.063	75.486
		145.199	174.642	165.013	168.541		cell 3	68.431	46.424
		129.87	186.786	158.229	161.531			68.07	45.82
		149.351	168.984	157.548	179.846			60.619	56.939
		143.446	189.18	170.492	167.993			67.829	60.69
		131.483	200.693	167.171	151.789			81.328	45.82
		135.121	178.294	173.151	176.182			84.879	49.616
		151.592	198.018	155.522	163.538			81.781	60.957
		141.82	188.119	167.855	177.296			71.534	58.03
		136.981	181.965	164.458	182.023			76.32	60.728
		124.905	182.087	165.533	187.124			60.619	58.23
	cell 3	134.908	205.278	144.262	166.779			56.101	53.879
		146.431	205.409	154.872	150.82			59.182	70.596
		154.731	183.167	173.715	168.366			64.187	61.034
		125.146	182.196	173.984	177.474			78.404	64.691
		143.739	212.382	167.307	187.115			75.979	74.968
		138.762	191.179	169.991	165.403		cell 4	67.75	58.272
		153.718	154.412	169.132	146.517			60.528	62.392
		142.511	149.027	150.822	132.005			73.95	72.153
		127.466	159.177	154.872	155.349			78.777	72.984
		149.988	167.181	177.155	150.427			63.087	79.811
		134.619	153.504	168.855	156.59			66.232	65.889
		150.508	185.702	156.343	161.955			78.759	88.633
		145.896	208.86	168.392	169.004			79.491	85.615
		155.235	191.179	168.516	158.602			77.11	69.092
		152.186	184.803	150.476	130.16			60.9	59.978
		139.743	160.656	183.418	163.934			58.631	69.287
		137.489	183.431	168.392	142.839			65.74	61.739
		134.183	204.07	163.214	153.679			61.66	65.16
		127.466	172.123	166.059	157.65			63.154	47.434
		125.146	155.453	157.504	173.616			54.2	49.223
	cell 4	128.026	181.506	164.192	163.934		cell 5	50.634	96.429
		152.688	194.879	154.342				72.817	74.514
		155.234	207.9	160.975				85.498	81.672
		159	165.597	145.574				58.214	63.766
		138.675	180.123	164.893				55.472	77.882
		143.704	176.918	153.142				48.215	99.123
		151.765	172.884	164.893				48.686	86.155
		150.787	152.352	145.943				43.031	84.613
		129.004	172.466	167.529				50.82	72.206
		125.222	202.677	160.975				48.686	81.11
		134.835	168.984	154.691				39.104	84.39
		120.465	200.111	166.609				50.047	62.982
		128.947	202.677	158.083				51.057	68.323
		134.175	196.864	141.666				59.221	87.869
		121.626	203.961	154.542				58.375	88.585
		144.013	189.502	166.193			cell 6	75.234	60.023
		136.958	198.046	164.612				88.401	59.489
		155.615	151.621	135.394				77.12	68.9
		129.29	195.647	172.594				66.897	60.023
		148.014	205.075	141.394				88.705	51.017
	cell 5	157.692	171.089	180.665				81.836	69.362
		143.601	168.855	162.326				86.424	72.438
		163.631	183.616	162.106				80.089	81.938
		155.615	181.622	150.623				64.679	76.322
		136.417	185.337	139.73				74.153	64.829
		140.845	159.147	162.399				84.348	57.855
		148.464	158.721	143.715				97.55	55.176
		120.192	172.302	146.339				105.188	55.101
		133.516	192.524	136.545				128.244	56.224
		121.076	206.477	135.188				121.43	65.68
		112.981	211.678	159.964			cell 7	68.687	75.404
		132.277	167.649	149.871				83.54	79.865
		105.386	198.774	155.211				75.479	102.216
		130.296	209.355	132.658				66.044	82.101
		134.487	168.392	146.623				72.593	79.865
		124.722	191.956	134.568				53.787	78.982
		130.783	157.504	146.135				40.963	78.953
		137.417	203.712	134.483				47.41	76.27
		144.845	207.683	156.356				52.106	74.711
		146.464	181.105	151.881				56.766	114.38
								54.771	70.181
								97.618	103.907
	avg	139.866	184.772	158.379	161.842			63.326	69.792
	sd	11.4773	16.4409	11.029	13.2183			77.802	108.698
		139.866						66.212	78.117
							cell 8	50.214	81.412
								51.417	45.717
								46.028	51.053
								67.617	62.044
								67.617	88.287
								50.214	62.897
								49.12	60.956
								63.008	43.638
								60.516	53.966
								58.073	50.596
								61.407	38.729
								49.35	46.31
								51.461	44.352
								57.878	84.702
								57.878	62.94
							cell 9	73.272	74.786
								76.713	75.546
								55.969	85.47
								79.949	78.567
								69.042	84.611
								67.885	89.744
								66.775	87.633
								69.042	108.786
								78.723	79.06
								71.363	81.589
								74.315	69.764
								84.465	82.976
								87.725	90.655
								78.981	72.587
								70.502	77.219
							cell 10	63.671	68.24
								78.382	69.934
								79.921	65.934
								100.212	71.429
								67.989	66.9
								65.274	74.985
								67.989	67.852
								59.659	85.209
								59.597	51.835
								101.457	77.704
								116.087	68.681
								77.814	72.53
								76.522	66.447
								81.703	70.898
								63.438	64.135
							avg	69.5744	75.1862
							sd	17.4839	17.4329

## Sheet: Fig 3e
Rigid Portion
			SC5314												AR836												klade1.3
			Candida albicans						Candida albicans + drug						Candida auris						Candida auris + drug						Candida auris						Candida auris + drug						KRE6a
			F1	F2	intensity				F1	F2	intensity				F1	F2	intensity				F1	F2	intensity				F1	F2	intensity				F1	F2	intensity				Candida auris						Candida auris + drug
	b-glucan(a)		103	86	61103000	avg	49955500		103	86	21533000	avg	1.62221e+07		103	86	41245000	avg	38820500		103	86	34349000	avg	2.77336e+07			f1	f2				103	86	132770000	avg	108760500		F1	F2	intensity				F1	F2	intensity
			103	77	36536000	sd	1.18577e+07		103	77	13216000	sd	3.9949e+06		103	77	31166000	sd	7.36181e+06		103	77	21899000	sd	8.18758e+06		b glu	103	86	283470000	avg	2.29972e+08	103	77	66274000	sd	3.11421e+07		103	86	262910000	avg	2.21117e+08
			103	74	91725000	se	4.84087e+06		103	74	19217000	se	1.50993e+06		103	68	46491000	se	3.00545e+06		103	68	32733000	se	3.09461e+06			103	77	155650000	sd	5.46099e+07	103	68	115970000	se	1.27137e+07		103	77	150980000	sd	5.15684e+07
			103	68	56978000	%	86.5239		86	77	12773000	%	45.6243		86	77	28320000	%	62.6594		86	77	20588000	%	37.4899			103	68	243260000	se	2.22944e+07	86	77	72789000	%	66.5955		103	68	218970000	se	2.10527e+07
			86	77	33326000	error	11.1997		86	74	18156000	error	5.60005		86	74	44421000	error	6.49129		86	74	35221000	error	5.0585			86	77	171300000	%	77.2631	86	74	134100000	error	9.62137		86	77	167640000	%	82.4928
			86	74	56958000				86	68	17987000				86	68	41280000				86	68	33988000					86	74	281980000	error	9.84495	86	68	130660000				86	74	274080000	error	10.3469
			86	68	54832000				86	61	10673000										86	61	15357000					86	68	244170000									86	68	252120000
	b-glucan©		85	78	3781300	avg	3.26267e+06		85	78	-145830	avg	25514		85	78	6157500	avg	7020925		85	78	1244800	avg	2.23057e+06								85	74	17032000	avg	14820000
			85	74	2124400	sd	987061		85	74	25514	sd	0		85	74	10559000	sd	3.60442e+06		85	74	2142000	sd	1.0329e+06		b glu@-br			-3097600	avg	9.29847e+06	85	68	12608000	sd	3.12824e+06		85	78	1898000	avg	4.28257e+06
			85	68	3882300	se	569880		85	68	1347500	se	0		85	68	9010400	se	1.80221e+06		85	68	3304900	se	596346					14230000	sd	1.08098e+07				se	2212000		85	74	1313400	sd	4.64567e+06
						%	5.651					%	0.0717574		85	61	2356800	%	11.3323					%	3.01525					16763000	se	6.24102e+06				%	5.3		85	68	9636300	se	2.68218e+06
						error	1.09974					error	0.00574157					error	3.01169					error	0.837958						%	3.12399				error	2.3		85	61		%	1.59771
																															error	2.11264										error	1.00912
	b-glucan(minor)		103.1	79.7	853380	avg	610160		103.1	79.7	224340	avg	141306		103.1	79.7	1586000	avg	3473750		103.1	79.7	243030	avg	731665
			74.6	79.7	-380330	sd	214748		74.6	79.7	-89043	sd	117428		74.6	79.7	1570300	sd	2.22245e+06		74.6	79.7	842950	sd	449645
			68.2	79.7	530380	se	123985		68.2	79.7	-218530	se	83034		68.2	79.7	4897900	se	1.11122e+06		68.2	79.7	1297300	se	224823
			62.3	79.7	446720	%	1.05681		62.3	79.7	58272	%	0.397419		62.3	79.7	5840800	%	5.60691		62.3	79.7	543380	%	0.989055								103	83	11160000	avg	18344440
						error	0.233109					error	0.235686					error	1.83466					error	0.313037		chitin	103	55	23687000	avg	15927196	103	55	22471000	sd	8.44253e+06
																												83	75	8666000	sd	1.11911e+07	83	73	28089000	se	3.77562e+06
	b-16glucan		76.6/75.7	70.6	1241400	avg	620700		76.6/75.7	70.6	1796400	avg	928207		76.6/75.7	70.6	1630700	avg	824920		76.6/75.7	70.6	7075500	avg	3712000			83	73	20306000	se	5.0048e+06	83	55	7960200	%	11.2325
			75.7	69.6	-24467	sd	0		75.7	69.6	988220	sd	51973.1		75.7	69.6	844060	sd	16575.7		75.7	69.6	4060500	sd	301810			83	55	128980	%	5.35103	73	55	22042000	error	2.50083		76.6/75.7	70.6	23166000	avg	20129000		76.6/75.7	70.6	17155000	avg	14024500
						se	0					se	30006.7					se	9570					se	174250			73	55	26848000	error	1.7387							75.7	69.6	17092000	sd	4.29497e+06		75.7	69.6	10894000	sd	4.4272e+06
						%	1.07506					%	2.61055					%	1.33149					%	5.01783								70	67	22309000	avg	18959500					se	3.037e+06					se	3130500
						error	0.0922581					error	0.225284					error	0.0929477					error	0.447648		mn	70	67	23327000	avg	16675500	70	64	15610000	sd	4.73691e+06					%	7.5096					%	11.5415
																												70	64	10024000	sd	9.40664e+06				se	3.3495e+06					error	1.28831					error	2.87462
	chitin		103	55	3391500	avg	3076700		103	83	14395000	avg	15584900		103	55	16039000	avg	11106020		103	83	35134000	avg	35536250						se	6651500				%	11.6092
			83	75	2368500	sd	1.76053e+06		103	75	9323600	sd	6.66841e+06		83	75	5571200	sd	4.82815e+06		103	55	52637000	sd	1.30261e+07						%	5.60244				error	2.27548		103	55	29508000	avg	20453040		103	83	93865000	avg	104226875
			83	55	1197300	se	880266		103	55	24027000	se	2.35764e+06		83	73	9881400	se	2.15922e+06		83	75	23817000	se	4.60541e+06						error	2.28221							83	75	9518200	sd	9.47555e+06		103	55	152940000	sd	3.69297e+07
			73	55	5349500	%	5.32891		83	75	8567600	%	43.8321		83	55	7829500	%	17.926		83	73	41356000	%	48.0374														83	73	21278000	se	4.2376e+06		83	75	72589000	se	1.30566e+07
						error	1.59174		83	73	17055000	error	7.50117		73	55	16209000	error	3.69715		83	55	33264000	error	7.21371								84.823	68.6041	2929100	avg	2430650		83	55	12139000	%	7.63049		83	73	112710000	%	85.7738
									83	55	14419000										75	55	54155000				b1-6	75.6173	68.6041	26498000	avg	25774500	84.7393	73.5204	1932200	sd	704915		73	55	29822000	error	1.69928		83	55	88898000	error	14.3277
									75	55	10376000										73	55	23320000				b1-6	75.6173	70.0668	25051000	sd	1.02318e+06				se	498450								75	55	74258000
									73	55	26516000										60	55	20607000								se	723500				%	5.1								73	55	166220000
																															%	8.65941				error	0.33								60	55	72335000
	mannan		79	75	35738	avg	210330		79	75	3151500	avg	2653850		79	75	810640	avg	708670		79	75	4553500	avg	4032150						error	0.756196
			79	72	210330	sd	0		79	72	2156200	sd	703783		79	72	606700	sd	144207		79	72	3510800	sd	737300											sum avg	163315090		70.7633	64.0129	3256100	avg	2062410		101.728	72.6265	3176700	avg	3.26227e+06
			75	79	-471290	se	0		75	79	3050100	se	497650		75	79	646320	se	101970		75	79	6602200	se	521350						sum evg	2.97647e+08				sum se	1.38656e+07		70.5123	67.5478	868720	sd	1.68813e+06		79.5506	74.9424	3407100	sd	126117
			72	79	441590	%	0.364296		72	79	2712800	%	7.46388		72	79	396420	%	1.14385		72	79	4088200	%	5.4506						sumerror	2.46131e+07										se	1193690		79.718	72.6671	3203000	se	72813.6
						error	0.0312625					error	1.52171					error	0.182453					error	0.817103																	%	0.769431					%	2.68469
						total	100					total	100					total	100					total	100																	error	0.449744					error	0.302641
						sum_average	5.77361e+07					sum_average	3.55559e+07					sum_average	61954785					sum_average	7.39762e+07																	avg sum	2.68044e+08					avg sum	1.21514e+08
						sum_error	4.9547e+06					sum_error	2.84496e+06					sum_error	4.26476e+06					sum_error	5.61202e+06																	sum se	2.18865e+07					sum se	1.34269e+07
Mobile portion
			SC5314											AR386											I.3 clade I												kre6a												kre6b
			c. albicans apo					c. albicans Drug						Candida auris					Candida auris + drug						Apo						Drug (0.25ug/ml)						Candida auris					Candida auris + drug							Candida auris
			f2(spin)										Mn1,2 (a)	101.827	53741000	avg	47953500		Mn1,2 (a)	101.827	68753000	avg	65234500		Mn1,2 (a)	101.827	260390000	avg	231140000	Mn1,2 (a)	101.827	307790000	avg	273715000		Mn1,2 (a)	101.827	318310000	avg	289950000		Mn1,2 (a)	101.827	425880000	avg	477340000		Mn1,2 (a)	101.827
	Mn1,2 (a)	101.827	109050000	avg	100632000		Mn1,2 (a)	101.827	99996000	avg	89340500			79.5215	42166000	sd	8.18476e+06			79.5215	61716000	sd	4.97591e+06			79.5215	201890000	sd	4.13657e+07		79.5215	239640000	sd	4.81893e+07			79.5215	261590000	sd	4.01071e+07			79.5215	528800000	sd	7.27754e+07			79.5215
		79.5215	92214000	sd	1.19048e+07			79.5215	78685000	sd	1.50692e+07					se	5787500					se	3.5185e+06					se	29250000				se	3.4075e+07					se	2.836e+07					se	51460000
				se	8418000					se	1.06555e+07					%	8.53747					%	14.4152					%	10.7764				%	14.9113					%	12.0343					%	23.7769
				%	13.7986					%	23.9723					err	1.1464					err	0.961691					err	1.52824				err	2.0209					err	1.32936					err	3.44757
				err	1.64736					err	3.19576
	Mn1,2 (b)	99.4302	40177000	avg	33828500		Mn1,2 (b)	99.4302	25255000	avg	20393500		Mn1,2 (b)	99.4302	16259000	avg	16290500		Mn1,2 (b)	99.4302	12681000	avg	12654500		Mn1,2 (b)	99.4302	142820000	avg	134295000	Mn1,2 (b)	99.4302	139350000	avg	114241000		Mn1,2 (b)	99.4302	122880000	avg	106355000		Mn1,2 (b)	99.4302	111890000	avg	110830000		Mn1,2 (b)	99.4302
		79.8871	27480000	sd	8.97813e+06			79.8871	15532000	sd	6.8752e+06			79.8871	16322000	sd	44547.7			79.8871	12628000	sd	37476.7			79.8871	125770000	sd	1.20562e+07		79.8871	89132000	sd	3.55095e+07			79.8871	89830000	sd	2.33699e+07			79.8871	109770000	sd	1.49907e+06			79.8871
				se	6348500					se	4861500					se	31500					se	26500					se	8525000				se	2.5109e+07					se	16525000					se	1.06e+06
				%	4.63855					%	5.4721					%	2.9003					%	2.79632					%	6.26119				%	6.22354					%	4.41424					%	5.52058
				err	0.955974					err	1.34456					err	0.170807					err	0.10995					err	0.564444				err	1.40792					err	0.722334					err	0.537895
	Mn1,6	103.5	67241000	avg	65200000		Mn1,6	103.5	86537000	avg	79827000		Mn1,6	103.5	46035000	avg	34694500		Mn1,6	103.5	44799000	avg	40979000		Mn1,6	103.5	158570000	avg	108758500	Mn1,6	103.5	148520000	avg	118407000		Mn1,6	103.5	125580000	avg	156915000		Mn1,6	103.5	168030000	avg	218195000		Mn1,6	103.5
		71.558	63159000	sd	2.88641e+06			71.558	73117000	sd	9.48937e+06			71.558	23354000	sd	1.60379e+07			71.558	37159000	sd	5.4023e+06			71.558	58947000	sd	7.04441e+07		71.558	88294000	sd	4.25862e+07			71.558	188250000	sd	4.43144e+07			71.558	268360000	sd	7.0944e+07			71.558
				se	2.041e+06					se	6.71e+06					se	11340500					se	3820000					se	4.98115e+07				se	3.0113e+07					se	31335000					se	5.0165e+07
				%	8.94019					%	21.4196					%	6.17689					%	9.05531					%	5.07061				%	6.4505					%	6.51272					%	10.8686
				err	0.811315					err	2.20656					err	2.0515					err	0.915945					err	2.34491				err	1.67648					err	1.34284					err	2.71192
	gal (a)	90.6135	29180000	avg	29036500		gal (a)	90.6135	29661000	avg	29093500		gal (a)	90.6135	21590000	avg	22749500		gal (a)	90.6135	9233300	avg	9864150		gal (a)	90.6135	29649000	avg	26344500	gal (a)	90.6135	12373000	avg	11940500		gal (a)	90.6135	29773000	avg	29964000		gal (a)	90.6135	15654000	avg	17758000		gal (a)	90.6135
		74.9303	28893000	sd	202940			74.9303	28526000	sd	802566			74.9303	23909000	sd	1.63978e+06			74.9303	10495000	sd	892157			74.9303	23040000	sd	4.67327e+06		74.9303	11508000	sd	611647			74.9303	30155000	sd	270115			74.9303	19862000	sd	2.97551e+06			74.9303
				se	143500					se	567500					se	1.1595e+06					se	630850					se	3.3045e+06				se	432500					se	191000					se	2104000
				%	3.98147					%	7.80653					%	4.05024					%	2.17973					%	1.22825				%	0.650486					%	1.24365					%	0.884548
				err	0.339709					err	0.489215					err	0.315357					err	0.163577					err	0.172965				err	0.0420654					err	0.064336					err	0.135425
	gal (b)	97.1955	16368000	avg	14425500		gal (b)	97.1955	7057900	avg	6321750		gal (b)	97.1955	43883000	avg	38467000		gal (b)	97.1955	33964000	avg	29744000		gal (b)	97.1955	95835000	avg	85746000	gal (b)	97.1955	62603000	avg	52455000		gal (b)	97.1955	155690000	avg	175325000		gal (b)	97.1955	5965000	avg	7169000		gal (b)	97.1955
		75.7022	12483000	sd	2.74711e+06			75.7022	5585600	sd	1.04107e+06			75.7022	33051000	sd	7.65938e+06			75.7022	25524000	sd	5.96798e+06			75.7022	75657000	sd	1.4268e+07		75.7022	42307000	sd	1.43514e+07			75.7022	194960000	sd	2.77681e+07			75.7022	8373000	sd	1.70271e+06			75.7022
				se	1942500					se	736150					se	5416000					se	4220000					se	1.0089e+07				se	10148000					se	19635000					se	1204000
				%	1.97802					%	1.69629					%	6.84853					%	6.57267					%	3.9977				%	2.85761					%	7.27682					%	0.357097
				err	0.31517					err	0.221862					err	1.04512					err	0.967563					err	0.535476				err	0.57364					err	0.89649					err	0.0692506
	gal (c)	93.3763	12226000	avg	8571950		gal (c)	93.3763	3913900	avg	3259550		gal (c)	93.3763	29760000	avg	24137000		gal (c)	93.3763	21156000	avg	16599000		gal (c)	93.3763	120980000	avg	112865000	gal (c)	93.3763	27196000	avg	13598000		gal (c)	93.3763	96999000	avg	112814500		gal (c)	93.3763	0	avg	0		gal (c)	93.3763
		72.8581	4917900	sd	5.16761e+06			72.8581	2605200	sd	925391			72.8581	18514000	sd	7.95212e+06			72.8581	12042000	sd	6.44457e+06			72.8581	104750000	sd	1.14763e+07		72.8581	0	sd	1.92305e+07			72.8581	128630000	sd	2.23665e+07			72.8581	0	sd	0			72.8581
				se	3.65405e+06					se	654350					se	5623000					se	4557000					se	8115000				se	1.3598e+07					se	15815500				0	se	0
				%	1.17538					%	0.874621					%	4.29727					%	3.66796					%	5.26206				%	0.740783					%	4.68234					%
				err	0.510946					err	0.183142					err	1.03256					err	1.01723					err	0.506552				err	0.741845					err	0.699048					err
	gal (d)	95.2047	12871000	avg	8370050		gal (d)	95.2047	10328000	avg	8692200		gal (d)	95.2047	56125000	avg	46061000		gal (d)	95.2047	34174000	avg	26816000		gal (d)	95.2047	34862000	avg	20409000	gal (d)	95.2047	243440000	avg	230295000		gal (d)	95.2047	25546000	avg	32536000			95.2047	10001000	avg	14221000		gal (d)	95.2047
		72.4112	3869100	sd	6.3653e+06			72.4112	7056400	sd	2.31337e+06			72.4112	35997000	sd	1.42326e+07			72.4112	19458000	sd	1.04058e+07			72.4112	5956000	sd	2.04396e+07		72.4112	217150000	sd	1.85898e+07			72.4112	39526000	sd	9.88535e+06			72.4112	18441000	sd	5.96798e+06			72.4112
				se	4.50095e+06					se	1.6358e+06					se	10064000					se	7.358e+06					se	14453000				se	13145000					se	6990000					se	4220000
				%	1.1477					%	2.33234					%	8.20054					%	5.92565					%	0.951521				%	12.5459					%	1.3504					%	0.708365
				err	0.624863					err	0.460381					err	1.85564					err	1.64249					err	0.676584				err	0.982103					err	0.298286					err	0.221141
	b16	77.1649	154520000	avg	219914750		b16	77.1649	52010000	avg	71282250		b16	77.1649	157100000	avg	186141500		b16	77.1649	134450000	avg	156877275		b16	77.1649	589800000	avg	715877500	b16	77.1649	503850000	avg	557382500		b16		712970000	avg	775192500		b16		520530000	avg	725812500		b16
		70.9892	160000000	sd	7.25148e+07			70.9892	54814000	sd	2.1172e+07			70.9892	139940000	sd	5.03699e+07			70.9892	134480000	sd	2.59924e+07			70.9892	600540000	sd	1.39659e+08		70.9892	564180000	sd	3.97193e+07				705900000	sd	7.94374e+07				478890000	sd	2.63793e+08
		76/76	277198000	se	3.62574e+07	6		76/76	83520000	se	1.0586e+07			76/76	193741000	se	2.5185e+07			76/76	182254000	se	1.29962e+07			76/76	827240000	se	6.98293e+07		76/76	599840000	se	1.98597e+07				812580000	se	3.97187e+07				910660000	se	1.31897e+08
		71/69	287941000	%	30.1546	30.15		71/69	94785000	%	19.1269			71/69	253785000	%	33.14			71/69	176325100	%	34.6659			71/69	845930000	%	33.3761		71/69	561660000	%	30.3647				869320000	%	32.1742				993170000	%	36.1536
				err	5.59591	30.2				err	3.06038					err	4.88977					err	3.17805					err	3.89401				err	1.95362					err	2.33363					err	7.44669
						30
	B-Br	84.8975	10235000	avg	9101750		B-Br	84.9138	8663500	avg	9852250		B-Br	73.3863	5736600	avg	8667975		B-Br	73.6313	4917000	avg	3067500		B-Br	73.6313	48292000	avg	54175750	B-Br	73.6313	50684000	avg	57175000		B-Br		112730000	avg	110495000		B-Br		63473000	avg	57177000		B-Br
		73.4399	7032100	sd	4.47186e+06			70.2057	11041000	sd	1.68115e+06			85.2503	5697300	sd	3.41969e+06			85.3531	4339000	sd	1.81951e+06			85.3531	51962000	sd	4.98368e+06		85.3531	53163000	sd	6.98167e+06				101140000	sd	6.94557e+06				58895000	sd	5.37068e+06
		84.9788	16198000	se	1.82563e+06					se	1188750			85.2503	11971000	se	1.70984e+06			85.4344	1397000	se	909757			85.4344	57174000	se	2.49184e+06		85.4344	66479000	se	3.49084e+06				110390000	se	3.47279e+06				55602000	se	2.68534e+06
		68.483	11515000	%	1.24803					%	2.64361			68.7138	11267000	%	1.54322			68.8979	1617000	%	0.677839			68.8979	59275000	%	2.52582		68.8979	58374000	%	3.11474				117720000	%	4.58607				50738000	%	2.84806
	b-br (2)	84.5725	3952000	err	0.271966					err	0.355711					err	0.317678					err	0.202787					err	0.199089				err	0.252998					err	0.276054					err	0.306848
		69.9457	5678400
	b1,3	103.425	289080000	avg	240210000		b1,3	103.425	86587000	avg	54619000		b1,3	103.371	165500000	avg	136520000		b1,3	103.799	89420000	avg	90705000		b1,3	103.37	894780000	avg	655270000	b1,3	103.37	616590000	avg	406417500		b1,3	103.207	873940000	avg	619815000		b1,3	103.248	645100000	avg	379077500		b1,3	103.791
		73.6836	191340000	sd	6.91126e+07			73.6836	59615000	sd	2.77824e+07			73.6707	138980000	sd	2.28173e+07			74.0783	96570000	sd	1.01785e+07			73.5474	638560000	sd	2.01698e+08		73.5881	397360000	sd	1.56262e+08			73.3849	627670000	sd	2.09436e+08			73.4662	529740000	sd	2.47389e+08			74.1799
				se	4.887e+07			76.5846	19027000	se	1.38912e+07			76.3929	110270000	se	1.14087e+07			76.7395	99910000	se	5.08927e+06			76.3915	403190000	se	1.00849e+08		76.6353	239620000	se	7.81311e+07			76.2697	361090000	se	1.04718e+08			76.5541	129970000	se	1.23694e+08			77.2128
				%	32.9375	33		61.5921	53247000	%	14.6557			61.3192	131330000	%	24.3055			61.6861	76920000	%	20.0435			61.2366	684550000	%	30.5504		61.2772	372100000	%	22.1405			61.1553	616560000	%	25.7253			61.3178	211500000	%	18.8823			61.8886
				err	7.26465	7				err	3.82819					err	2.48442					err	1.37261					err	5.09229				err	4.41855					err	4.54252					err	6.42765
				avg sum	729291000					avg sum	372681500					avg sum	561682475					avg sum	452540925					avg sum	2144881250				avg sum	1835626500					avg sum	2409362000					avg sum	2007580000
		sum se	6.20869e+07	sum se	6.21204e+07					sum se	2.21948e+07					sum se	3.30612e+07					sum se	1.77684e+07					sum se	1.37294e+08				sum se	9.83376e+07					sum se	1.2369e+08					sum se	1.94663e+08
				b-br+b1,3	34.1855
				b1,6	30.15
				gal	8.28256
				mn1,6	8.94
				mn1,2	18.4372
				mn12+16	27.3772
[truncated: 21 more columns]

## Sheet: Fig 4a
			c. al				c.a l+drug				c.auris				c.auris+drug							c. al		c.a l+drug		c.auris		c.auris+drug
			control		water edt		control		water edt		control		water edt		control		water edt					water edt/control	error	water edt/control		water edt/control		water edt/control
	file no.		120		121		209		210		130		131		172		171
	NS		128	S/N	256	S/N	64	S/N	256	S/N	128		256		64		256
	MIXING		3 MS												5ms						Avg	0.714933		0.677936		0.569096		0.230344
	F1	F2																		F1	F2
			b-1,3-glucan																		b-1,3-glucan
	103.6	86.4	1.28928e+06	8.06	1.94484e+06	9.63					1.03954e+06	6.92	1.23108e+06	5.95	948716	10.1	1.0674e+06	5.22		103.6	86.4	0.754237	0.122029			0.59213	0.131247	0.281274	0.0606551
	103.6	77.1	1.09195e+06	6.82	1.51873e+06	7.52	350074	2.69	1.13072e+06	5.28	975012	6.49	1015795	4.91	1.10144e+06	11.45	1.12129e+06	5.48		103.6	77.1	0.695422	0.137657	0.807486	0.336893	0.520914	0.133034	0.254506	0.0514877
	103.6	74.4	1.95298e+06	12.2	2.85542e+06	14.14	916617	7.04	2.13693e+06	9.99	1.94657e+06	12.96	2.11802e+06	10.23	2.52998e+06	26.29	1.92876e+06	9.42		103.6	74.4	0.731044	0.0791425	0.582831	0.10128	0.54404	0.0677524	0.190591	0.0214922
	103.6	68.7	1.43258e+06	8.95	2.06748e+06	10.24	555302	4.26	1.46415e+06	6.84	1.38418e+06	9.22	1.65612e+06	8	1.24149e+06	12.9	1.43082e+06	6.99		103.6	68.7	0.721592	0.10708	0.659171	0.182291	0.598232	0.0990044	0.288125	0.046882
	103.6	61.3	1.12022e+06	7	1.61659e+06	8.01	585624	4.49	1.07543e+06	5.03	1.09829e+06	7.31	1.47551e+06	7.13	1.45464e+06	15.12	1.00581e+06	4.91		103.6	61.3	0.721546	0.136893	0.459096	0.137059	0.671729	0.131605	0.172863	0.037016
	86.4	103.6	1400635	8.76	2.05661e+06	9.43					1.08128e+06	6.27	1.55022e+06	7.35	1.32224e+06	12.23	1.39238e+06	7		86.4	103.6	0.734169	0.114391			0.716845	0.150277	0.263261	0.0433333
	86.4	77.1	917224	5.74	1.3502e+06	6.19	292248	2.9	975189	4.52	856922	4.97	968857	4.6	893891	8.27	929186	4.67		86.4	77.1	0.736023	0.174873	0.834214	0.341776	0.565313	0.167454	0.259871	0.0639063
	86.4	74.4	1.31445e+06	8.23	2.00292e+06	9.19	383254	3.8	844001	3.91	1.26043e+06	7.31	1.22224e+06	5.8	1.12913e+06	10.44	1.01115e+06	5.08		86.4	74.4	0.761887	0.12427	0.55055	0.202032	0.48485	0.106712	0.223877	0.0490106
	86.4	68.7	1.09523e+06	6.85	1.54929e+06	7.11	367440	3.64	1.25308e+06	5.81	1.16917e+06	6.78	1.09038e+06	5.17	992250	9.18	957890	4.81		86.4	68.7	0.707288	0.143378	0.852573	0.276394	0.466304	0.113425	0.241343	0.0566456
	86.4	61.3	833619	5.22	1.35074e+06	6.19	233052	2.31	706828	3.28	836511	4.85	844131	4	831132	7.69	967889	4.86		86.4	61.3	0.810164	0.203023	0.758232	0.401472	0.504555	0.163504	0.291136	0.0708651
	77.1	103.6	1.26384e+06	7.38	1.91335e+06	10.51	419271	3.84	1.27076e+06	6.22	1.0207e+06	6.51	1.12313e+06	5.05	1.30382e+06	13.06	1.20977e+06	5.91		77.1	103.6	0.756962	0.125331	0.757717	0.231897	0.550174	0.137882	0.231966	0.0430815
	77.1	86.4	967661	5.65	1.56529e+06	8.6	353630	3.24	1.14794e+06	5.62	797711	5.08	979004	4.4	1.01498e+06	10.17	904525	4.42		77.1	86.4	0.808801	0.17128	0.811545	0.289121	0.613633	0.184502	0.222795	0.0549608
	77.1	74.4	1.34567e+06	7.86	1.93946e+06	10.66	662797	6.07	1245084	6.1	1.09363e+06	6.97	1.21026e+06	5.44	1.51913e+06	15.22	939865	4.59		77.1	74.4	0.720632	0.113911	0.469633	0.109148	0.553323	0.129027	0.154671	0.0351964
	77.1	68.7	1.54967e+06	9.05	2.24932e+06	12.36	472267	4.33	1452588	7.12	1.32513e+06	8.45	1.52231e+06	6.84	1.6331e+06	16.36	1.63129e+06	7.97		77.1	68.7	0.725743	0.0993909	0.768944	0.207846	0.5744	0.108041	0.249722	0.034853
	77.1	61.3	2.19941e+06	12.84	2.9322e+06	16.11	711380	6.52	2.12781e+06	10.42	1.75061e+06	11.16	1.94424e+06	8.74	2.03676e+06	20.4	1.72127e+06	8.41		77.1	61.3	0.666587	0.066387	0.747775	0.135291	0.555301	0.080701	0.211276	0.0271731
	74.4	103.6	2.17858e+06	12.77	2.88952e+06	13.7	978983	8.74	2.39626e+06	11.41	2.22319e+06	12.92	2.57462e+06	14.24	2.86967e+06	30.29	2.31289e+06	10.38		74.4	103.6	0.663166	0.0709933	0.611926	0.0881945	0.579038	0.0605148	0.201494	0.0205199
	74.4	86.4	1.13139e+06	6.63	1.87733e+06	8.9					1.05266e+06	6.12	1.37985e+06	7.63	1.15733e+06	12.21	1.06316e+06	4.91		74.4	86.4	0.82966	0.156043			0.65541	0.137287	0.229659	0.050414
	74.4	77.1	969308	5.68	1.7355e+06	8.23	484110	4.32	1289955	6.46	1.10375e+06	6.41	1.32483e+06	7.33	1.38921e+06	14.66	1.05403e+06	4.73		74.4	77.1	0.895224	0.191502	0.666147	0.185503	0.60015	0.124377	0.189681	0.0421374
	74.4	68.7	1.56132e+06	9.16	2.10973e+06	10	521013	4.65	1.54101e+06	7.34	1.44537e+06	8.4	1.73585e+06	9.6	1.51873e+06	16.03	1.42254e+06	6.38		74.4	68.7	0.675624	0.100025	0.739428	0.188241	0.600486	0.0949888	0.234167	0.0395035
	74.4	61.3	1.29151e+06	7.57	1.5218e+06	7.21	842428	7.52	1.61156e+06	7.67	1.32967e+06	7.72	1.44601e+06	8	2066317	21.81	1.28217e+06	5.75		74.4	61.3	0.589154	0.112846	0.47825	0.0890647	0.543748	0.0978806	0.155128	0.0279006
	68.7	103.6	1.64888e+06	10.37	2.11907e+06	9.84	496440	4.92	1.34153e+06	6.73	1.53333e+06	9.39	1.55111e+06	7.12	1.45129e+06	11.87	1.36803e+06	7.51		68.7	103.6	0.642581	0.0900232	0.675576	0.170092	0.505798	0.0891518	0.235657	0.0371321
	68.7	86.4	1.41006e+06	8.87	1.52528e+06	7.08	422427	4.18	1.11259e+06	5.58	1.05788e+06	6.48	1.26348e+06	5.8	1.11924e+06	9.15	1.10674e+06	6.08		68.7	86.4	0.540857	0.0977438	0.658453	0.196821	0.597173	0.13818	0.247207	0.0488168
	68.7	77.1	1.5606e+06	9.82	2.06471e+06	9.58	454314	4.5	1.45955e+06	7.32	1.35849e+06	8.32	1.72717e+06	7.93	1.54143e+06	12.6	1.68609e+06	9.26		68.7	77.1	0.661513	0.0964676	0.803161	0.209509	0.635697	0.110743	0.273461	0.0366488
	68.7	74.4	1.71415e+06	10.78	2098752	9.74	548968	5.44	1.30258e+06	6.53	1.5502e+06	9.49	1.53613e+06	7.05	1.67005e+06	13.66	1272301	6.99		68.7	74.4	0.612183	0.0847077	0.593196	0.141925	0.495459	0.0875483	0.190458	0.0306074
	68.7	61.3	1.84526e+06	11.61	2.62497e+06	12.18	677615	6.71	1.70401e+06	8.54	1.55602e+06	9.53	1.56443e+06	7.18	1.55504e+06	12.72	1.64465e+06	9.03		68.7	61.3	0.711272	0.084637	0.62868	0.119154	0.502702	0.0876612	0.264407	0.035909
			chitin																		chitin
																					avg	0.501064		0.258315		0.256265		0.0757563
	103.6	83	73466.8	3.33	69430.3	3.35	165028	4.36	210034	3.41	177554	3.91	203100	6.22	404084	13.21	100660	1.71		103.6	83	0.472528	0.200079	0.318179	0.118457	0.571939	0.172777	0.0622769	0.0367231
	103.6	75.7					323526	7	742147	9.84	730781	13.76	529332	7.06	812501	23.96	560779	8.08		103.6	75.7			0.573483	0.100541	0.362169	0.0576569	0.172547	0.0225364
	103.6	55.5					244088	6.47	169163	2.74	217127	4.79	109209	1.78	530420	17.34	166454	2.4		103.6	55.5			0.17326	0.0686702	0.251485	0.150724	0.078454	0.0330008
	83	103.6					167468	4.96	137910	1.99					379036	11.54	103746	1.79		83	103.6			0.205874	0.11147			0.0684277	0.0386849
	83	75.7	136446	2.61	187504	2.92	183306	5.12	231166	1.85					592999	13.21	178365	3.17		83	75.7	0.687101	0.353093	0.315274	0.181202			0.0751962	0.0243946
	83	55.5													391217	11.91	124488	2.19		83	55.5							0.079552	0.0369341
	75.7	83	172242	4.13	94987.9	3.04	232966	5.66	258514	6.28	257213	6.1	174151	3.62	581266	17.15	82866.8	1.64		75.7	83	0.27574	0.112627	0.277416	0.0659825	0.338535	0.108745	0.0356406	0.0218312
	75.7	55.5					213679	5.19	192284	2.88					585815	17.29	111166	1.43		75.7	55.5			0.224969	0.0893351			0.0474409	0.0332888
	72.9	83	112640	2.99	128159	2.73	219514	6.77	220653	2.98	225177	4.16	83401.1	2.06	548304	14.56	181334	3.34		72.9	83	0.568887	0.282177	0.251298	0.0921363	0.18519	0.100317	0.0826796	0.0253973
	72.9	55.5					207375	6.4	219180	2.86	232576	4.3	70511.8	1.5	660668	17.54	177415	2.87		72.9	55.5			0.264232	0.101194	0.151589	0.107032	0.0671347	0.023703
	55.5	103.6					174667	4.98	109439	2.99	217410	3.65	55669.2	0.88	395627	10.41	152380	2.26		55.5	103.6			0.156639	0.0611048	0.128028	0.149655	0.0962901	0.0435987
	55.5	83					121855	3.48	94725.1	2.59	94531.8	1.59	59402.9	0.86	354889	9.34	78586.6	1.36		55.5	83			0.194341	0.0935356	0.314195	0.415361	0.05536	0.0411351
	55.5	75.7					144925	4.33	144868	3.96	174540	2.93	37308.7	0.72	459304	15.23	80663.9	1.26		55.5	75.7			0.249902	0.085518	0.106877	0.152856	0.0439055	0.0349647
	55.5	72.9					233166	6.65	234507	7.05	193755	3.28	59149.2	0.88	652234	17.16	224088	3.32		55.5	72.9			0.251438	0.051977	0.152639	0.179587	0.0858926	0.026351
	55.5	60.9					73099.4	2.09	46815.1	1.5					216898	5.71	74219.2	1.28		55.5	60.9			0.160108	0.131384			0.0855465	0.0684918

## Sheet: Fig 4b
		c.auris (AR386)													c.auris (AR386) +drug													c.albicans (SC5314) +drug											c.albicans (SC5314) +drug
			b-1.3-glucan							chitin						b-1.3-glucan							chitin						b-1.3-glucan							chitin			b-1.3-glucan								chitin
		103.6	74.4	86.4	68.7	77.1	61.3		103.6	55.5	83	75.7			103.6	74.4	86.4	68.7	77.1	61.3		103.6	55.5	83	75.7			103.6	74.4	86.4	68.7	77.1	61.3		55.5	72.9		103.6	74.4	86.4	68.7	77.1	61.3		103.6	55.5	72.9	83	75.7
	0.0001	1	1	1	1	1	1		1	1	1	1		0.0001	0.30408	0.365211	0.601622	0.571999	0.572468	0.365168		0.30408	0.106949	0.0636078	0.179618		0.0001	1	1	1	1	1	1		1	1		1	1	1	1	1	1		1	1	1	1	1
	0.1	0.994362	0.966636	0.952323	0.959152	0.963537	0.983176		0.994362	0.950616	0.9815	0.96972		0.1	1	1	1	1	1	1		1	1	1	1		0.1	0.98756	0.980665	0.99841	0.99124	0.98756	0.977879		0.921093	0.891887		0.976457	0.993938	1.07873	0.967775	0.98452	0.992004		0.976457	0.992244	0.99845	0.985159	0.99548
	0.3	0.962022	0.94086	0.941924	0.950308	0.942125	0.933469		0.962022	0.977572	0.957601	0.923543		0.3	0.959516	0.941804	0.954167	0.950066	0.940214	0.94603		0.959516	0.952112	0.940438	0.997934		0.3	0.965089	0.988675	0.954392	0.95813	0.957831	0.930082		0.920905	0.970566		0.985634	0.969641	0.983045	0.965334	0.959101	0.959121		0.985634	0.962843	0.99812	0.984477	0.97552
	0.5	0.931084	0.911047	0.946419	0.920181	0.890785	0.902105		0.931084	0.966372	0.94243	0.839843		0.5	0.929992	0.927504	0.894036	0.902017	0.886138	0.912994		0.929992	0.946381	0.92747	0.957512		0.5	0.929303	0.945726	0.938351	0.97813	0.926842	0.925334		0.837247	0.734629		0.92093	0.930482	0.940647	0.959647	0.935721	0.92363		0.92093	0.878775	0.99512	0.996878	0.96415
	1	0.866135	0.844667	0.827045	0.873503	0.834976	0.864557		0.866135	0.893556	0.92105	0.883225		1	0.899005	0.871486	0.818754	0.831886	0.81666	0.855147		0.899005	0.911642	0.92256	0.854964		1	0.885246	0.886275	0.881117	0.959698	0.897632	0.885231		0.747295	0.803338		0.8718	0.869749	0.818295	0.811058	0.836527	0.856671		0.8718	0.867823	0.993009	0.992151	0.94916
	1.5	0.837802	0.796117	0.779305	0.806149	0.789265	0.804611		0.837802	0.894412	0.8855	0.777972		1.5	0.84918	0.831894	0.801906	0.795562	0.741884	0.802383		0.84918	0.887432	0.880375	0.872333		1.5	0.870539	0.856678	0.881137	0.913359	0.827883	0.84027		0.678425	0.781782		0.838188	0.84674	0.780782	0.760309	0.740865	0.762924		0.838188	0.831761	0.929205	0.812799	0.899056
	2.2	0.775064	0.726925	0.743818	0.740202	0.72244	0.748027		0.775064	0.841935	0.868736	0.730717		2.2	0.790282	0.769138	0.692897	0.718905	0.674405	0.731584		0.790282	0.816818	0.834258	0.811935		2.2	0.821894	0.836197	0.847189	0.889687	0.80796	0.782969		0.635407	0.793907		0.759264	0.789237	0.573471	0.659878	0.710992	0.686092		0.759264	0.743123	0.902867	0.81262	0.853199
	3	0.713337	0.676986	0.640718	0.674373	0.657646	0.678723		0.713337	0.805558	0.735134	0.61145		3	0.732754	0.722374	0.625017	0.655097	0.566675	0.670398		0.732754	0.783508	0.811047	0.750409		3	0.793095	0.77105	0.794265	0.819273	0.78097	0.7405		0.5925	0.738529		0.716582	0.731875	0.629886	0.600616	0.569375	0.646807		0.716582	0.68194	0.851616	0.822476	0.779103
	4	0.658108	0.626222	0.627033	0.632681	0.611166	0.650105		0.658108	0.713389	0.779935	0.594474		4	0.685234	0.666338	0.574087	0.612919	0.513849	0.610595		0.685234	0.7314	0.753912	0.675083		4	0.725521	0.723944	0.727203	0.797015	0.70948	0.6928		0.481764	0.554118		0.63824	0.664793	0.460371	0.534834	0.507758	0.567847		0.63824	0.653383	0.677021	0.764714	0.68054
	5.5	0.564324	0.547145	0.543894	0.529871	0.533491	0.547615		0.564324	0.650929	0.773389	0.58234		5.5	0.619459	0.60149	0.508221	0.51124	0.443194	0.536484		0.619459	0.656534	0.713437	0.640047		5.5	0.644826	0.660705	0.66449	0.714971	0.636576	0.633357		0.458126	0.517046		0.560689	0.574736	0.371973	0.460076	0.458827	0.496936		0.560689	0.58074	0.52299	0.713631	0.621012
	7.5	0.473061	0.444184	0.444939	0.437224	0.454008	0.447596		0.473061	0.525334	0.672254	0.438794		7.5	0.540994	0.572912	0.380026	0.458784	0.334809	0.467482		0.540994	0.59518	0.637258	0.526675		7.5	0.596267	0.577987	0.567501	0.682469	0.565415	0.54068		0.390931	0.507293		0.489748	0.549992	0.372499	0.347209	0.355565	0.441361		0.489748	0.488566	0.508224	0.647717	0.61006
	10	0.404832	0.384524	0.393845	0.386899	0.370872	0.388733		0.404832	0.387311	0.474244	0.458148		10	0.466762	0.492503	0.326168	0.387952	0.312437	0.411181		0.466762	0.531726	0.544439	0.49783		10	0.54202	0.509461	0.575744	0.558036	0.522439	0.509362		0.253382	0.24983		0.421751	0.481611	0.333542	0.321419	0.317246	0.380969		0.421751	0.444168	0.522305	0.550958	0.507905
	14	0.337159	0.288124	0.292294	0.286487	0.280706	0.290645		0.337159	0.368493	0.425984	0.273802		14	0.392739	0.415815	0.263389	0.293244	0.266716	0.34242		0.392739	0.447834	0.49474	0.406447		14	0.414902	0.419928	0.375521	0.508284	0.400241	0.399213		0.230415	0.232952		0.370231	0.421458	0.16286	0.299966	0.147041	0.318201		0.370231	0.366087	0.428436	0.492716	0.462185
	19	0.224448	0.219922	0.213334	0.200776	0.19577	0.239469		0.224448	0.259583	0.374289	0.287505		19	0.312774	0.343709	0.189215	0.238928	0.17803	0.274185		0.312774	0.371198	0.410838	0.342062		19	0.314989	0.359057	0.298044	0.388811	0.383557	0.363653		0.165573	0.151063		0.318484	0.344893	0.185794	0.203698	0.208975	0.252937		0.318484	0.237675	0.314593	0.337722	0.395941
		10.6091	9.49197	9.42101	9.4296	9.11845	9.81136		10.6091	12.5112	16.4967	9.85342			12.8616	13.2877	8.07649	9.35565	6.99298	10.1776		12.8616	15.582	17.6735	13.5433		T1-rho-1H	14.7	14.8	14.5	18.8	14.5	13.7		6.53627	8.46304		11.363	13.0749	6.57521	7.54015	7.00777	9.03019		11.363	10.9811	13.9113	17.0424	15.5728
		0.45152	0.52232	0.5781	0.44535	0.51984	0.52439		0.45152	0.44092	0.94917	0.89219			0.69649	1.00707	0.50258	0.6421	0.55221	0.76359		0.69649	0.78338	0.93292	0.83799		error	0.60665	0.702886	0.587893	0.54509	0.89491	0.917516		0.59586	0.78889		0.77605	0.92809	0.57936	0.6051	0.4566	0.721		0.77605	0.6915	1.09719	0.92237	0.97549
		0.98026	0.96648	0.95834	0.97649	0.96456	0.96819		0.98026	0.98659	0.95603	0.89767			0.96087	0.9128	0.95975	0.94412	0.93643	0.9282		0.96087	0.96314	0.95521	0.94906
			9.45448							12.9538						9.57809							15.5996						15.26						7.49965				8.64564							14.3769

## Sheet: Fig 4c
		c.albicans (SC5314)										c.albicans (SC5314) +drug											c.auris (AR386)											c.auris (AR386) +drug
			b-1.3-glucan						chitin				b-1.3-glucan					chitin						b-1.3-glucan					chitin						b-1.3-glucan						chitin
		103.6	74.4	86.4	68.7	77.1		55.5	72.9			103.6	74.4	86.4	68.7	77.1		55.5	83	75.7			103.6	74.4	86.4	68.7	77.1		55.5	83	75.7			103.6	74.4	86.4	68.7	77.1		55.5	72.9	83	75.7
	1e-07	1	1	1	1	1		1	1		1e-07	1	1	1	1	1		1	1	1		1e-07	1	1	1	1	1		1	1	1		1e-07	1	1	1	1	1		1	1	1	1
	0.1	0.926806	0.927763	0.915046	0.934705	0.9054		0.804962	0.627404		0.1	0.954355	0.85983	0.869098	0.868859	0.78598		0.870761	0.936888	0.884088		0.1	0.899049	0.92738	0.923786	0.917585	0.906884		0.895269	0.892176	0.791741		0.1	0.876547	0.97209	0.928386	0.895148	0.910385		0.843737	0.877283	0.883622	0.86325
	0.4	0.765609	0.77394	0.748899	0.752902	0.746381		0.474388	0.368602		0.4	0.788091	0.619331	0.746952	0.61927	0.698188		0.743111	0.827728	0.69325		0.4	0.75633	0.749341	0.736134	0.749221	0.740296		0.742302	0.758734	0.60594		0.4	0.687408	0.733327	0.727047	0.680819	0.713352		0.738073	0.71458	0.769501	0.716461
	0.8	0.585985	0.59648	0.578863	0.608687	0.595204		0.354909	0.255268		0.8	0.631691	0.466327	0.521973	0.363269	0.440652		0.632915	0.786613	0.582659		0.8	0.587645	0.593851	0.527534	0.571939	0.543828		0.674846	0.621763	0.591028		0.8	0.542406	0.576434	0.528097	0.503047	0.518685		0.630629	0.518796	0.705238	0.610365
	1.3	0.427829	0.429665	0.427487	0.411213	0.415616		0.27523	0.219257		1.3	0.486236	0.319815	0.296398	0.296587	0.288306		0.555126	0.64284	0.493991		1.3	0.425567	0.433791	0.394281	0.413461	0.383742		0.5818	0.473739	0.454449		1.3	0.423219	0.412637	0.349945	0.340405	0.354253		0.538921	0.454074	0.621466	0.541083
	2	0.301095	0.276619	0.252453	0.286712	0.313021		0.194989	0.10245		2	0.370819	0.217887	0.202777	0.149875	0.155136		0.449766	0.599042	0.389076		2	0.316163	0.305917	0.22834	0.260536	0.253181		0.403716	0.447131	0.403924		2	0.307868	0.281396	0.194134	0.215112	0.205022		0.428745	0.367903	0.496177	0.441189
	3	0.17848	0.162857	0.126125	0.151782	0.13317		0.153991	0.09126		3	0.243554	0.148033	0.070854	0.0612412	0.0782994		0.343808	0.529583	0.32165		3	0.190017	0.17707	0.126263	0.132025	0.139482		0.303603	0.409903	0.337891		3	0.220812	0.185617	0.0938879	0.0925279	0.107358		0.356719	0.306201	0.396063	0.328245
	4.5	0.066754	0.0749119	0.0635296	0.0784165	0.0479992		0.106035	0.0406429		4.5	0.163818	0.0841056	0.065624	0.0391279	0.0593953		0.247	0.333317	0.208457		4.5	0.085767	0.0919441	0.0529596	0.0674737	0.0714116		0.253679	0.204811	0.238934		4.5	0.136295	0.101808	0.0547658	0.0473894	0.0294602		0.242089	0.15236	0.265789	0.225423
	6.5	0.0309927	0.021044	0.00903968	0.0220488	0.0131614		0.0251387	0.0194413		6.5	0.0981723	0.0513488	0.0529875	0.0114567	0.0253849		0.161169	0.236705	0.151243		6.5	0.0458293	0.0545115	0.0494182	0.025496	0.0110055		0.142467	0.123244	0.166333		6.5	0.0854487	0.0538224	-0.00772666	-0.00325953	0.0131755		0.145599	0.1059	0.179813	0.154183
	9	0.0216382	0.016594	0.0338098	0.0158648	0.0117722		0	0		9	0.0692319	0.0260604	0.0182043	0.0186659	0		0.108521	0.125798	0.0717342		9	0.0261239	0.0147235	0	0	0.0010428		0.0657369	0.0919399	0.0474106		9	0.0486998	0.0276566	-0.00183464	0.0125579	0.0251256		0.0761926	0.0612	0.0830984	0.0704438
	12	0	0.00883744	0.0244253	0.022283	0		0	0		12	0.0438841	0.0263167	0	0.0125893	0		0.0276228	0.0914435	0.0361861		12	0.0198292	0.016276	0	0.0179031	0		0.0853431	0.0369858	0.0788497		12	0.0236699	0.017755	0.0215455	0.0197171	0.0130447		0.0444496	0.0520775	0.0557398	0.0375869
		1.59894	1.57596	1.47378	1.55827	1.53618		0.82581	0.46262			2.02337	1.13511	1.19447	0.92097	1.02869		2.5738	4.09175	2.13082			1.63107	1.62798	1.35775	1.46854	1.39815		2.48652	2.4481	2.08456			1.59056	1.56724	1.25024	1.19765	1.24646		2.4791	1.84692	3.045	2.39328
		0.03492	0.02227	0.03409	0.03406	0.04145		0.11002	0.10091			0.11082	0.08739	0.05592	0.04728	0.06791		0.24839	0.24139	0.23346			0.0615	0.05029	0.03495	0.02515	0.0343		0.2124	0.25202	0.33121			0.13215	0.0693	0.02242	0.03508	0.02238		0.24964	0.19704	0.22502	0.24139
	r-square (COD)	0.99829	0.9993	0.99813	0.99832	0.99746		0.93623	0.91539			0.9873	0.97757	0.99269	0.99162	0.98519		0.94905	0.97902	0.93783			0.99457	0.99645	0.99775	0.99898	0.99793		0.96221	0.9454	0.84785			0.97006	0.99289	0.99897	0.99712	0.99893		0.94455	0.94529	0.96986	0.94563
			1.53605					0.644215					1.06981					2.93212						1.46311					2.33973						1.3154					2.44107

## Sheet: Fig5d
			C. auris (AR386)							C. auris (AR386)
				Apo	Apo						Drug	Drug
	interaction	F1(ppm)	F2(ppm)	5 ms	20 ms			interaction	F1(ppm)	F2(ppm)	5 ms	20 ms
	ChMe-Bb3	22.3	85.5	x				ChMe-Bb3	22.9	85.5	x
	ChMe-Ch4	22.3	83.2	x				Ch2-B3	55.2	85	x
	Ch2-Ch4	55.2	81.9	x				Ch2-Bb3	55.2	85.5	x
	B4-B3	68.1	85	x				Ch6-Mn1	59.1	101.1	x
	Bb4-Bb3	68.7	85.5	x				Mn1-Ch1/B1	101.4	102.5/103	x
	Ch6-Mn1	59.1	101.1	x				Ch/B1-Mn1	102.5/103	101.4	x
	Ch6-Mn3	59.1	70	x				Ch6-Mn3	59.1	70	x
	Ch6-Mn4	59.1	66.3	x				Ch6-Mn4	59.1	66.3	x
	Mn1-Ch1/B1	101.1	102.5/103	x				Ch6-Mn3	59.1	101.4	x
	Ch1/B1-Mn1	102.5/103	101.1	x				Mn1-Ch6	101.4	59.1	x
	Ch6-Mn3	59.1	70	x				Bb3-Ch2	85.5	55.2	x
	Ch6-Mn4	59.1	66.3	x				B3-ChMe	85	22.3	x
	B3-ChMe	85	22.3	x				ChMe-Bb3	22.3	85.5		x
	ChMe-Bb3	22.3	85.5		x			Ch2-Bb3	55.2	85.5		x
	ChMe-B3	22.3	85		x			Ch6-Mn1	59.1	101.4		x
	Ch2-Bb3	55.2	85.5		x			Mn4-Ch1/B1	66.3	102.5/103		x
	Ch6-Mn1	59.1	101.4		x			Mn1-Ch1/B1	101.4	102.5/103		x
	Mn1-Ch1/B1	101.4	102.5		x			Ch1/B1-Mn1	102.5/103	101.4		x
	Ch1/B1-Mn1	102.5/103	101.4		x			B1/Ch1-Mn4	103/102.5	66.3		x
	B1/Ch1-Mn4	102.5/103	66.3		x			Mn1-Ch6	101.4	59.1		x
	Mn4-B2	66.3	74.1		x			Mn4-B2	66.3	74.1		x
	Mn4-B4	66.3	68.1		x			Mn4-B4	66.3	68.1		x
	B5-Ch6	77.8	59.1		x			Mn4-B6	66.3	61.6		x
	Ch6-Mn3	59.1	70		x			Mn2-Ch6	81.1	59.1		x
	CH6-Mn4	59.1	66.3		x			B5-Ch6	77.5	59.1		x
	Mn6-Ch6	62.5	59.1		x			Ch6-Mn3	59.1	70		x
	Ch6-Mn6/B6	59.1	62.5/61.6		x			Ch6-Mn4	59.1	66.3		x
	Ch6-Mn4	59.1	66.3		x			B6/Mn6-Ch6	61.6/101.4	59.1		x
	Ch6-Mn3	59.1	70		x			Ch6-Mn4	59.1	66.3		x
	Ch6-B5	59.1	77.8		x			Ch6-B5	59.1	77.8		x
	B6-Mn4	61.6	66.3		x			Ch6-Mn3	59.1	70		x
	B4-Mn4	68.1	66.3		x			Ch6-Mn2	59.1	81.1		x
	B2-Mn4	74.1	66.3		x			B6-Mn4	61.6	66.3		x
	Bb3-Ch2	85.5	55.2		x			B4-Mn4	68.1	66.3		x
	B3-ChMe	85	22.3		x			B2-Mn4	74.1	66.3		x
	ChMe-Bb3	22.3	85.5		x			Bb3-Ch2	85.5	55.2		x
								ChMe-Bb3	22.3	85.5		x
								B3-ChMe	85	22.3		x

## Sheet: Fig 6a
	Figure 6a
	AR386			kre6a∆			kre6b∆			kre6a∆::KRE6a			kre6b∆::KRE6b
	1.25035	0.982367	0.814131	0.00017504	9.2962e-05	0.00011621	0.537002	0.657927	1.57571	0.541863	0.711532	1.19748	0.894405	1.29056	1.29056
	1.07873	0.956829	0.968842	0.292194	0.405845	0.263706	0.00027334	0.00056284	0.00057148	0.189859	0.203909	0.337744	0.533293	0.545632	0.514413
	0.967947	1.08147	0.955283	1.19086	1.23885	1.21504	1.13131	0.938872	0.993093	1.03455	0.817902	1.05995	0.984866	0.871758	1.06733
	1.00696	1.00208	0.99103	0.99654	1.28877	0.836826	0.78187	0.96393	0.686818	0.846745	0.632002	1.11884	0.839731	0.708579	2.18859
	1.01562			0.000128071			0.923546			0.816958			1.15851
	0.220003			4.23049e-05			0.568016			0.340285			0.228722
	1.00147			0.320582			0.00046922			0.243837			0.531113
	0.0671805			0.0752015			0.000169692			0.0816281			0.0157231
	1.00157			1.21491			1.02109			0.970801			0.97465
	0.0694902			0.0239962			0.0992299			0.133022			0.098183
	1.00002			1.04071			0.810873			0.865861			1.24563
	0.00816027			0.229189			0.140814			0.24398			0.819252
	AR383 vs Kre6ad for Kre6b				AR383 vs kre6a∆::KRE6a for Kre6b				AR383 vs kre6a∆::KRE6b for Kre6b				AR383 vs Kre6a for fks1
	t-Test: Paired Two Sample for Means				t-Test: Paired Two Sample for Means				t-Test: Paired Two Sample for Means				t-Test: Paired Two Sample for Means
		Variable 1	Variable 2			Variable 1	Variable 2			Variable 1	Variable 2			Variable 1	Variable 2
	Mean	1.00147	0.320582		Mean	1.00147	0.243837		Mean	1.00147	0.531113		Mean	1.00157	1.21491
	Variance	0.00451322	0.00565527		Variance	0.00451322	0.00666314		Variance	0.00451322	0.000247215		Variance	0.00482888	0.000575816
	Observations	3	3		Observations	3	3		Observations	3	3		Observations	3	3
	Pearson Correlation	-0.410095			Pearson Correlation	-0.497091			Pearson Correlation	0.0308424			Pearson Correlation	0.8143
	Hypothesized Mean Difference	0			Hypothesized Mean Difference	0			Hypothesized Mean Difference	0			Hypothesized Mean Difference	0
	df	2			df	2			df	2			df	2
	t Stat	9.85785			t Stat	10.1764			t Stat	11.8893			t Stat	-7.12604
	P(T<=t) one-tail	0.00506715			P(T<=t) one-tail	0.00475933			P(T<=t) one-tail	0.0035001			P(T<=t) one-tail	0.00956468
	t Critical one-tail	2.91999			t Critical one-tail	2.91999			t Critical one-tail	2.91999			t Critical one-tail	2.91999
	P(T<=t) two-tail	0.0101343			P(T<=t) two-tail	0.00951867			P(T<=t) two-tail	0.00700021			P(T<=t) two-tail	0.0191294
	t Critical two-tail	4.30265			t Critical two-tail	4.30265			t Critical two-tail	4.30265			t Critical two-tail	4.30265

## Sheet: Fig 6b
			Figure 6b
			AR386			PADH1_KRE6a			PADH1_KRE6b
		KRE6a	0.871154	0.863938	1.32869	3.77899	3.16455	3.02095	0.734075	0.545632	0.512989
		KRE6b	0.915522	0.750886	1.45464	0.715488	0.661586	0.481631	4.77004	6.47554	3.19541
		FKS1	1.08498	0.906053	1.01724	0.693035	0.579548	0.523042	0.549427	0.57995	0.416677
		CHS1	1.59586	0.309784	2.02277	2.19619	0.695923	0.37579	1.47325	1.14711	0.340565
	KRE6a	average	1.02126			3.32149			0.597565
		sd	0.266264			0.402655			0.119342
	KRE6b	average	1.04035			0.619568			4.81366
		sd	0.368111			0.12246			1.6405
	FKS1	average	1.00276			0.598542			0.515351
		sd	0.0903384			0.0865733			0.0868068
	CHS1	average	1.30947			1.0893			0.986973
		sd	0.891681			0.971863			0.583074
			AR383 vs PADH1_KRE6a for Kre6a				AR383 vs PADH1_KRE6b for Kre6b
			t-Test: Two-Sample Assuming Equal Variances				t-Test: Two-Sample Assuming Equal Variances
				Variable 1	Variable 2			Variable 1	Variable 2
			Mean	1.02126	3.32149		Mean	1.04035	4.81366
			Variance	0.0708963	0.162131		Variance	0.135506	2.69124
			Observations	3	3		Observations	3	3
			Pooled Variance	0.116514			Pooled Variance	1.41337
			Hypothesized Mean Difference	0			Hypothesized Mean Difference	0
			df	4			df	4
			t Stat	-8.25333			t Stat	-3.88722
			P(T<=t) one-tail	0.00058783			P(T<=t) one-tail	0.00886614
			t Critical one-tail	2.13185			t Critical one-tail	2.13185
			P(T<=t) two-tail	0.00117566			P(T<=t) two-tail	0.0177323
			t Critical two-tail	2.77645			t Critical two-tail	2.77645
			AR383 vs PADH1_KRE6a for fsk1				AR383 vs PADH1_KRE6b for fsk1
			t-Test: Two-Sample Assuming Equal Variances				t-Test: Two-Sample Assuming Equal Variances
				Variable 1	Variable 2			Variable 1	Variable 2
			Mean	1.00276	0.598542		Mean	1.00276	0.515351
			Variance	0.00816102	0.00749493		Variance	0.00816102	0.00753541
			Observations	3	3		Observations	3	3
			Pooled Variance	0.00782798			Pooled Variance	0.00784822
			Hypothesized Mean Difference	0			Hypothesized Mean Difference	0
			df	4			df	4
			t Stat	5.59545			t Stat	6.73833
			P(T<=t) one-tail	0.00250342			P(T<=t) one-tail	0.00126384
			t Critical one-tail	2.13185			t Critical one-tail	2.13185
			P(T<=t) two-tail	0.00500685			P(T<=t) two-tail	0.00252768
			t Critical two-tail	2.77645			t Critical two-tail	2.77645

## Sheet: Fig 6d
		Micafungin												Micafungin								Caspofungin												Caspofungin
		AR386		kre6a∆		kre6a∆::KRE6a		kre6b∆		kre6b∆::KRE6b				AR386		PADH1_KRE6a		PADH1_KRE6b				AR386		kre6a∆		kre6a∆::KRE6a		kre6b∆		kre6b∆::KRE6b				AR386		PADH1_KRE6a		PADH1_KRE6b
		rep 1	rep 2	rep 1	rep 2	rep 1	rep 2	rep 1	rep 2	rep 1	rep 2			rep 1	rep 2	rep 1	rep 2	rep 1	rep 2			rep 1	rep 2	rep 1	rep 2	rep 1	rep 2	rep 1	rep 2	rep 1	rep 2			rep 1	rep 2	rep 1	rep 2	rep 1	rep 2
	0	100	100	100	100	100	100	100	100	100	100		0	100	100	100	100	100	100		0	100	100	100	100	100	100	100	100	100	100		0	100	100	100	100	100	100
	0.0078125	92.0354	126.404	95.8199	118.158	98.1595	101.116	94.5988	113.41	93.0341	83.0838		0.0078125	126.404	126.404	96.7337	120.874	113.187	109.474		0.0078125	93.6578	94.1441	90.9509	90.9924	92.9191	97.9622	92.9487	95.6381	96.0366	93.3962		0.0078125	92.6773	69.5538	76.4411	80.163	69.6429	84.7222
	0.015625	86.2832	113.483	97.1061	128.947	95.7055	90.2711	91.2037	106.513	93.3437	85.6287		0.015625	113.483	113.483	113.568	111.408	92.3077	92.1053		0.015625	92.9204	98.1982	91.5644	93.1298	94.0751	93.0131	92.6282	94.5073	94.5122	98.1132		0.015625	91.9908	84.5144	78.1955	80.7065	72.1939	88.8889
	0.03125	88.2006	68.8202	96.1415	112.895	96.1656	96.9697	90.4321	117.241	92.5697	86.976		0.03125	68.8202	68.8202	95.7286	118.204	94.5055	101.053		0.03125	91.4454	92.4925	91.5644	91.2977	86.2717	85.1528	86.859	86.7528	80.9451	92.2956		0.03125	90.6178	90.5512	74.6867	83.4239	69.3878	86.1111
	0.0625	80.826	80.618	93.2476	88.4211	89.5706	90.9091	87.037	48.0843	92.2601	88.024		0.0625	80.618	80.618	84.4221	92.233	72.2527	90.7895		0.0625	86.4307	88.8889	81.4417	81.6794	69.3642	67.9767	65.7051	65.4281	66.6159	76.4151		0.0625	89.016	82.9396	70.6767	79.6196	70.1531	88.8889
	0.125	63.2743	56.1798	74.5981	82.3684	50.6135	49.9203	50.8951	32.9502	46.7492	53.5928		0.125	56.1798	56.1798	66.8342	75.7282	59.3407	55		0.125	65.1917	66.6667	75.1534	75.8779	61.8497	59.9709	59.2949	63.0048	60.2134	65.566		0.125	97.4828	86.6142	69.6742	88.3152	70.4082	90.8333
	0.25	50.4425	33.7079	58.6817	59.2105	39.8773	39.8724	36.7284	23.3716	41.6409	43.4132		0.25	33.7079	33.7079	50	33.0097	51.9231	43.9474		0.25	65.3392	63.0631	68.2515	70.9924	60.9827	57.6419	61.6987	63.4895	61.8902	65.2516		0.25	97.0252	67.4541	55.6391	80.163	71.9388	98.3333
	0.5	31.2684	14.6067	49.8392	43.1579	35.1227	33.0144	29.784	21.6475	25.6966	30.8383		0.5	14.6067	14.6067	33.4171	26.2136	39.5604	35.2632		0.5	57.8171	57.8078	69.3252	71.2977	65.1734	62.0087	59.4551	61.874	59.1463	66.8239		0.5	69.7941	58.5302	83.4586	65.7609	93.1122	85.8333
	1	21.8289	12.3596	34.5659	34.7368	22.6994	21.2121	19.7531	16.2835	20.1238	20.9581		1	12.3596	12.3596	20.1005	13.835	29.1209	22.3684		1	67.8466	68.4685	71.319	70.687	66.3295	68.559	66.6667	65.9128	65.7012	77.044		1	59.4966	52.231	57.1429	71.7391	56.1224	93.3333
	2	17.4041	10.3933	28.6174	30.2632	21.1656	19.4577	20.9877	15.7088	19.0402	20.0599		2	10.3933	10.3933	11.5578	12.8641	25.5495	22.1053		2	78.9086	77.7778	75.6135	77.8626	74.422	74.2358	76.2821	78.0291	75.1524	85.2201		2	75.5149	62.9921	54.386	61.1413	48.7245	38.3333
	4	17.2566	5.61798	26.3666	25.7895	20.7055	20.5742	20.679	14.9425	18.4211	20.3593		4	10.6195	5.61798	10.3015	8.25243	17.3077	17.1053		4	84.6608	83.3333	71.319	73.2824	75.578	75.5459	77.8846	79.483	75.4573	84.2767		4	59.2677	60.3675	49.3734	53.5326	40.051	47.5
	8	21.9764	12.9213	24.9196	23.6842	21.0123	21.5311	23.4568	11.3027	19.0402	19.6108		8	12.9213	12.9213	12.8141	11.6505	22.2527	24.7368		8	93.6578	85.1351	80.6748	81.0687	88.1503	86.1718	87.0192	89.6607	85.2134	93.7107		8	60.8696	58.0052	60.401	66.5761	57.1429	71.6667
		AR386		kre6a∆		kre6a∆::KRE6a		kre6b∆		kre6b∆::KRE6b				AR386		PADH1_KRE6a		PADH1_KRE6b				AR386		kre6a∆		kre6a∆::KRE6a		kre6b∆		kre6b∆::KRE6b				AR386		PADH1_KRE6a		PADH1_KRE6b
		avg	sd	avg	sd	avg	sd	avg	sd	avg	sd			avg	sd	avg	sd	avg	sd			avg	sd	avg	sd	avg	sd	avg	sd	avg	sd			avg	sd	avg	sd	avg	sd
	0	100	0	100	0	100	0	100	0	100	0		0	100	0	100	0	100	0		0	100	0	100	0	100	0	100	0	100	0		0	100	0	100	0	100	0
	0.0078125	109.22	24.3026	106.989	15.7953	99.638	2.09086	104.004	13.3015	88.0589	7.03587		0.0078125	126.404	0	108.804	17.0696	111.33	2.62558		0.0078125	93.901	0.343885	90.9716	0.0293069	95.4406	3.566	94.2934	1.9017	94.7164	1.86702		0.0078125	81.1156	16.3508	78.3021	2.63181	77.1825	10.6627
	0.015625	99.8832	19.2333	113.027	22.5152	92.9883	3.84269	98.8586	10.8256	89.4862	5.45527		0.015625	113.483	0	112.488	1.5274	92.2065	0.143139		0.015625	95.5593	3.732	92.3471	1.10687	93.5441	0.750979	93.5677	1.3287	96.3127	2.5463		0.015625	88.2526	5.28662	79.451	1.77557	80.5414	11.8052
	0.03125	78.5104	13.704	104.518	11.8463	96.5677	0.568551	103.837	18.957	89.7729	3.95528		0.03125	68.8202	0	106.966	15.8924	97.7791	4.62953		0.03125	91.969	0.740387	91.4311	0.188591	85.7123	0.791138	86.8059	0.0750575	86.6204	8.026		0.03125	90.5845	0.0471413	79.0553	6.17813	77.7494	11.8252
	0.0625	80.722	0.147065	90.8343	3.41288	90.2398	0.94649	67.5607	27.5438	90.142	2.99538		0.0625	80.618	0	88.3276	5.52314	81.5211	13.1074		0.0625	87.6598	1.73822	81.5606	0.168059	68.6704	0.981076	65.5666	0.195882	71.5155	6.92911		0.0625	85.9778	4.29665	75.1481	6.32357	79.521	13.2482
	0.125	59.7271	5.01661	78.4832	5.49447	50.2669	0.490196	41.9226	12.6889	50.171	4.83915		0.125	56.1798	0	71.2812	6.289	57.1703	3.06931		0.125	65.9292	1.04293	75.5156	0.512291	60.9103	1.32853	61.1499	2.62335	62.8897	3.78488		0.125	92.0485	7.68531	78.9947	13.1812	80.6207	14.4428
	0.25	42.0752	11.8332	58.9461	0.373956	39.8749	0.00345938	30.05	9.44465	42.527	1.25321		0.25	33.7079	0	41.5049	12.014	47.9352	5.63968		0.25	64.2011	1.6095	69.622	1.93806	59.3123	2.36226	62.5941	1.26627	63.5709	2.37682		0.25	82.2396	20.9099	67.9011	17.341	85.1361	18.6638
	0.5	22.9376	11.7816	46.4986	4.72442	34.0685	1.49083	25.7157	5.75333	28.2675	3.63575		0.5	14.6067	0	29.8153	5.09364	37.4118	3.03864		0.5	57.8125	0.00657701	70.3114	1.39481	63.5911	2.23776	60.6646	1.71039	62.9851	5.42885		0.5	64.1621	7.96476	74.6098	12.5142	89.4728	5.14697
	1	17.0942	6.69585	34.6514	0.120863	21.9558	1.05166	18.0183	2.45335	20.541	0.5899		1	12.3596	0	16.9677	4.43041	25.7447	4.77471		1	68.1575	0.439722	71.003	0.446888	67.4442	1.57647	66.2897	0.533091	71.3726	8.02057		1	55.8638	5.13755	64.441	10.3211	74.7279	26.3121
	2	13.8987	4.95743	29.4403	1.16375	20.3117	1.20767	18.3482	3.7327	19.5501	0.720989		2	10.3933	0	12.2109	0.923686	23.8274	2.43541		2	78.3432	0.79958	76.738	1.59035	74.3289	0.131633	77.1556	1.23534	80.1863	7.11893		2	69.2535	8.85492	57.7636	4.77675	43.5289	7.34766
	4	11.4373	8.22978	26.078	0.408061	20.6398	0.0928847	17.8108	4.05631	19.3902	1.37053		4	8.11872	3.53659	9.27697	1.44892	17.2065	0.143139		4	83.9971	0.938637	72.3007	1.38835	75.5619	0.022757	78.6838	1.13025	79.867	6.23627		4	59.8176	0.777619	51.453	2.94098	43.7755	5.26722
	8	17.4489	6.40289	24.3019	0.873562	21.2717	0.366869	17.3797	8.59425	19.3255	0.403426		8	12.9213	0	12.2323	0.822779	23.4948	1.75652		8	89.3965	6.02645	80.8718	0.278498	87.161	1.39903	88.34	1.86783	89.4621	6.00848		8	59.4374	2.02538	63.4885	4.36644	64.4048	10.2699

[truncated: 4 more sheets: Fig 7c, Supplementary Fig 3, Supplementary Fig 4, Supplementary Fig 13]
